# Supplementary material for: Effect of Menin Deletion in Early Osteoblast Lineage on the Mineralization of an In Vitro 3D Osteoid-like Dense Collagen Gel Matrix
Source: Biomimetics (Basel). 2022 Jul 22;7(3):101. doi: 10.3390/biomimetics7030101 (PMC9329857; doi:10.3390/biomimetics7030101)
Supplement: Supplementary file 1 [file biomimetics-07-00101-s001.zip]

Archive with 1 entries (1 files):
- biomimetics-1714207-supplementary.pdf
